# Supplementary material for: Trunk dental tissue evolved independently from underlying dermal bony plates but is associated with surface bones in living odontode-bearing catfish
Source: Proc Biol Sci. 2017 Oct 18;284(1865):20171831. doi: 10.1098/rspb.2017.1831 (PMC5666107; doi:10.1098/rspb.2017.1831)
Supplement: Supplementary Tables [file rspb20171831supp2.xlsx]

## Sheet: Cover
Electronic supplementary material, Supplementary tables S1-S8
Trunk dental tissue evolved independently from underlying dermal bony plates but is associated to surface bones in living odontode-bearing catfish
Carlos J. Rivera-Rivera1,2 and Juan I. Montoya-Burgos¹*
¹ Department of Genetics and Evolution, University of Geneva, Switzerland
² Institute of Genetics and Genomics in Geneva (iGE3), University of Geneva, Switzerland
* Corresponding author: juan.montoya@unige.ch

## Sheet: Table S1
Supplementary Table S1. Museum specimens and literature examined to build the morphological matrices for to presence and absence of dermal bony plates and of odontodes. Voucher numbers are from the collection of the Museum of Natural Hsitory of Geneva (MNHG)
Family	Species	MNHG Voucher	Reference
Astroblepidae	Astroblepus sp.	2710.07	[1] [2] [3]
	Astroblepus cf. Longifilis	1232.18-19
	Astroblepus pholeter	2269.87
Callichthyidae	Corydoras punctatus	2724.03	[4,5] [6]
	Hoplosternum littorale	2608.15
Loricariidae	Hypostomus plecostomus	2604.1	[7,8] [9]
	Lithogenes	n/a
Nematogenyidae	-	-	[10,11]
Scoloplacidae	Scoloplax sp.	2655.01	[12,13]
Trichomycteridae	Trichomycterus mimonha	2587.25	n/a
Diplomystidae	Diplomystes mesembrinus	2593.66-67	[14]
Akysidae	-	-	[15,16]
Amblycipitidae	-	-	[17]
Amphiliidae	Doumea chappuisi	1419.01	[18]
	Phractura sp.	2317.05
Ariidae	Bagre bagre	325.061	n/a
Aspredinidae	Platystacus cotylephorus	2711.06	[19] [20] [21]
	Hoplomyzon sexpapilostoma	n/a
	Hoplomyzon papillatus	n/a
Auchenipteridae	Auchenipterus nuchalis	2712.04	n/a
	Pelteobagrus fulvidraco	767.01
Bagridae	-	-	[22]
Doradidae	Leptodoras acipenserinus	2588.61	[23]
Erethistidae	-	-	[24]
Heptapteridae	Rhamdia quelen	2734.09	n/a
Ictaluridae	Ameiurus melas	2624.01	n/a
Mochokidae	-	-	[25]
Pimelodidae	Pimelodus albicans	2406.99E, 2572.84	n/a
Pseudopimelodidae	Pseudopimelodus bufonius	2754.01	n/a
Schilbeidae	-	-	[26]
Sisoridae	-	-	[24,27,28]
References:
1. Collette BB. 1962. Proc. Biol. Soc. Wash. 75:311-314
2. Schaefer S, Buitrago-Suárez UA. 2002. J. Morphol. 254:139-148
3. Haspel G et al. 2012. Curr. Biol. 22(16):R629-R630
4. Sire J-Y et al. 1993. Cybium 17(4):273-285
5. Huysseune A and Sire J-Y. 1997. Acta Zool. 78:69-84
6. Reis R. 1998. Zool. J. Linn. Soc. 124:105-168
7. Schaefer S. 2003. Am. Mus. Novit. 3401:1-55
8. Geerinckx T et al. 2007. J. Morphol. 268:254–274
9. Schaefer S, Provenzano F. 2008. Am. Mus. Novit. 3637:1-49
10. Girard C. 1855. The U.S. Navy Astronomical Expedition to the Southen Hemisphere, during the years 1849-52. pp. 207-265
11. Diogo R et al. 2004. Belg. J. Zool. 136(1):15-24
12. Schaefer S et al. 1989. P. Acad. Nat. Sci. Phila. 141:181.211
13. Schaefer S. 1990. P. Acad. Nat. Sci. Phila. 142:167-210
14. Lundberg JG et al. 2004. Ichthyol. Explor. Freshwaters. 15(1):71-82
15. Roberts T. 1989. Mem. Calif. Acad. Sci. 14:1-210
16. Ng H H, Siebert D J. 2004. Zootaxa 733:1-8
17. Xiaoping C, Lundberg J. 1995. Copeia 4:780-800
18. Skelton P. 1992. Faune des poissons d’eaux douces et saumâtres d’Afrique de l’Ouest. pp. 450-467
19. Stewart D. 1984. Fieldiana Zool. New Series, no. 25
20. Taphorn D, Marrero C. Fieldiana Zool. New Series, no. 61
21. Diogo R et al. 2001. Neth. J. Zool. 51(4):457-481
22. Mo T. 1991. Anatomy, relationships and systematics of the Bagridae (Teleostei: Siluroidei) with a hypothesis of siluroid phylogeny
23. Arce H M et al. 2013. Mol. Phyl. Evol. 67:560–577
24. Thomson A, Page L. 2006. Zootaxa 1345:1-96
25. Vigliotta T. Proc. Acad. Nat. Sci. Phila. 157:73-136
26. Diogo et al. 2004. Anim. Biol. 51:91-110
27. Mahajan C L. 1966. Proc. Natl. Acad. Sci. India 33:27-36
28. Ng H H. 2003. J. Nat. Hist. 37:2871-2883

## Sheet: Table S2
Supplementary Table S2. Voucher numbers of samples used for the sequencing of genetic material. Reference numbers correspond to the collection of the Museum of Natural History of Geneva. N/a indicate individuals that were sequenced from our aquarium and which do not have a voucher number.
Family	Species	MNHG Voucher
Astroblepidae	Astroblepus sp.	2589.93; 2539.93
	Astroblepus cf. Longifilis	125.13
	Astroblepus cf. Mancoi	117.13
Callichthyidae	Corydoras punctatus	SU08-1115
	Hoplosternum littorale	GF99-005
Loricariidae	Chaetostoma guiarense	VZ-122
	Hemiodontichthys acipenserinus	n/a
	Hemipsilichthys gobio	LBP-2368; MHNG 2587.31 BR1238
	Hisonotus francirochai	LBP-5529
	Hypostomus sp.	SU05-009
	Neoplecostomus granosus	BR-1231
	Otocinclus hoppei	MHNG 2613.057 CA25
	Pseudorinelepis agassizi	P de R 38
	Pseudotothyris obtusa	LBP-4722
	Rineloricaria eigenmanni	n/a
Nematogenyidae	Nematogenys inermis	2583.22
Scoloplacidae	Scoloplax sp.	n/a
Trichomycteridae	Trichomycterus mimonha	BR-1234
	Tridensimilis brevis	n/a
Akysidae	Akysis sp.	TH-4
Ariidae	Arius cf. Madagascariensis	P de R 1
	Bagre bagre	GF99-104
Aspredinidae	Aspredo sp.	HB-29
	Platystacus cotylephorus	BR99-035
Auchenipteridae	Auchenipterus nuchalis	BR-927
	Trachelyopterus galeatus	HB-29
Bagridae	Chandramara chandramara	HB-4
	Mystus bleekeri	TC-21
	Tachysurus (Pelteobagrus) fulvidraco	HB-9
Doradidae	Anadoras grypus	P de R 50
	Franciscodoras marmoratus	HB-21
Erethistidae	Hara jerdoni	HB-16
Heptapteridae	Rhamdia quelen	GF99-036
Ictaluridae	Ameiurus melas	n/a
Mochokidae	Synodontis clarias	HB-18
	Microsynodontis sp.	TC-23
Pimelodidae	Pimelodus sp.	BR98-147
Pseudopimelodidae	Batrochoglanis raninus	GF99-139
	Pseudopimelodus sp.	BR98-146
Schilbeidae	Pareutropius debauwi	HB-11
Diplomystidae	Diplomystes nahuelbutaensis	MHNG 2583.15

## Sheet: Table S3
Supplementary Table S3. GenBank accession numbers for all samples used in this study. A pound sign (“#”) denotes sequences that were sequenced for this study, and an “X” denotes sequences that were not available in GenBank and that we were not able to amplify.
Sequence	12S	16S	cytB	COI	LSU	ppk	Rag1e1	Rag1e2	Rag1e3	Rag2	rhodopsin	rtn4rl2a
Akysis	#	AY574352.1	DQ119404.1	EU490853.1	#	#	DQ492542.1	DQ492542.1	DQ492445.1	DQ492333.1	#	#
Amblyceps	LC036840.1	X	EU490924.1	EU490875.1	X	X	DQ492543.1	DQ492543.1	DQ492451.1	DQ492339.1	X	X
Ameiurus	AF482987.1	AF482987.1	AY184253.1	HQ024941.1	#	#	AY423858.1	AY423858.1	XM_017484592.1	DQ492398.1	#	#
Amphilius	NC_015746.1	NC_015746.1	NC_015746.1	NC_015746.1	X	X	DQ492545.1	DQ492545.1	DQ492491.1	DQ492378.1	X	X
Anadoras	AY264074.1	AY264139.1	#	#	#	#	X	X	X	#	#	#
Arius	#	FJ626047.1	FJ626176.1	#	#	#	X	X	X	FJ626008.1	#	#
Aspredo	#	X	#	#	#	#	X	X	X	X	#	X
Astroblepus 1	#	#	#	#	X	X	#	#	#	X	#	X
Astroblepus 2	AP012004.1	AP012004.1	DQ119407.1	EU359405.1	#	#	DQ492548.1	DQ492548.1	DQ492438.1	DQ492326.1	#	#
Auchenipterus	AY264123.1	AY264188.1	DQ119396.1	#	#	#	X	X	X	X	X	#
Bagre	DQ990575.1	#	DQ119472.1	GU225558.1	#	#	DQ492553.1	DQ492553.1	DQ492524.1	DQ492411.1	X	#
Batrochoglanis	EU179829.1	#	DQ119384.1	EU179809.1	#	#	X	X	DQ492473.1	X	#	#
Chaetostoma	#	#	DQ119479.1	#	#	#	#	#	GQ214573.1	GQ225445.1	#	#
Chandramara	#	#	DQ119413.1	X	#	#	X	X	X	#	#	#
Corydoras 1	#	#	#	#	#	X	X	X	#	X	#	X
Corydoras 2	AB054128.1	AB054128.1	AB054128.1	KT874584.1	#	#	X	X	DQ492437.1	DQ492325.1	#	#
Diplomystes	EU179821.1	AP012011.1	JX648931.1	EU179801.1	#	#	#	DQ492574.1	DQ492429.1	DQ492317.1	#	#
Franciscodoras	#	#	X	HM405033.1	#	#	X	X	#	#	#	#
Hara	AP012012.1	AP012012.1	AP012012.1	KT762372.1	#	#	#	DQ492584.1	DQ492450.1	DQ492338.1	#	#
Hemiodontichthys	#	#	#	#	#	#	X	X	#	X	#	#
Hemipsilichthys	FJ965460.1	#	#	#	#	#	#	#	#	GQ225460.1	#	#
Henonemus	EU179819.1	AY264194.1	DQ119382.1	EU179799.1	X	X	X	X	DQ492432.1	DQ492320.1	X	X
Hisonotus	#	#	#	GU701888.1	#	#	#	#	X	#	#	#
Hoplosternum	#	#	GU209686.1	GU702103.1	#	#	X	X	GQ214599.1	GQ225475.1	#	#
Hypostomus	FJ965458.1	#	DQ119474.1	KM576100.1	#	#	#	#	#	X	#	#
Microsynodontis	#	#	DQ886604.1	#	#	#	#	#	DQ492496.1	DQ492383.1	#	#
Mystus	KX177968.1	X	DQ119356.1	JN628904.1	#	#	DQ492589.1	DQ492589.1	DQ492462.1	DQ492350.1	#	#
Nematogenys	#	#	X	EU359428.1	#	#	DQ492641.1	DQ492641.1	DQ492430.1	GQ225508.1	#	#
Neoplecostomus	#	#	#	#	#	#	X	X	X	X	#	#
Otocinclus	#	#	#	X	#	#	#	#	#	#	#	#
Pareutropius	AP012017.1	AP012017.1	AP012017.1	HM418224.1	#	#	DQ492632.1	DQ492632.1	DQ492507.1	DQ492394.1	#	#
Phractura	X	X	KC331893.1	HM880228.1	EF417176.1	X	DQ492630.1	DQ492630.1	DQ492490.1	DQ492377.1	X	X
Pimelodus	AP012019.1	#	DQ119378.1	HM405190.1	#	#	JF898603.1	DQ492627.1	DQ492475.1	DQ492363.1	X	#
Platystacus	#	#	X	DQ508086.1	#	#	X	X	X	X	#	#
Pseudorinelepis	#	#	#	#	X	#	#	#	X	#	#	#
Pseudotothyris	#	#	#	#	#	#	X	X	X	X	#	#
Pseudopimelodus	EU179832.1	AY458882.1	DQ119471.1	HM405032.1	#	#	DQ492623.1	DQ492623.1	X	X	X	#
Pterygoplichthys	NC_015747.1	NC_015747.1	NC_015747.1	NC_015747.1	AJ412870.1	X	DQ492605.1	DQ492605.1	DQ492443.1	DQ492331.1	KY026039.1	X
Rhamdia	EU179824.1	#	DQ119395.1	GU702224.1	#	#	DQ492618.1	DQ492618.1	DQ492479.1	DQ492367.1	#	#
Rineloricaria	#	KR477984.1	#	#	X	X	#	#	#	#	#	#
Scoloplax	#	#	#	#	#	X	#	#	#	#	#	#
Sisor	LC049881.1	KT878303.1	X	KJ909363.1	X	X	X	X	X	DQ508059.1	X	X
Synodontis	AY264128.1	#	DQ119417.1	HM882961.1	#	#	#	#	DQ492495.1	DQ492382.1	#	#
Tachysurus	KP247598.1	HM641815.1	HM641815.1	HM641815.1	#	#	X	X	#	#	#	#
Trachelyopterus	AY264121.1	AY264186.1	EU490897.1	HM405246.1	#	#	DQ492634.1	DQ492634.1	DQ492464.1	DQ492352.1	#	X
Tridensimilis	#	#	#	#	X	X	X	X	#	#	#	#
Trichomycterus	AP012026.1	AP012026.1	AP012026.1	GU702303.1	#	#	DQ492610.1	#	DQ492431.1	DQ492319.1	#	#

## Sheet: Table S4
Supplementary Table S4. Primers used for the amplification of the gene fragments used in this study.
Gene	F/R	Name	Sequence 5'→3'	Tm (°C)	Source
LSU	F	FLSU1	CTC CTT GGT CCG TGT TTC AAG ACG GG	70.8	[1]
LSU	R	FLSU2A	GAR AYG ACC YRC TGA ATT TAA G	45	[1]
rhodopsin	F	OP-D	GGA GYC CDT AYG AMT AYC CYC AGT ACT ACC	69.3	[1]
rhodopsin	F	OP-D2	TTC TAY GTS CCY ATG GTY AAY GCC AC	54	[1]
rhodopsin	R	OP-R	GAG CTG GAR GAS ACD GAV GAR GCC TCG	72.4	[1]
rhodopsin	R	OP-R2	GAR GAS ACD GAB GAR GCC TCR GTC TTG G	60	[1]
rtn4rl2a	F	RTN4-Sil-D1	AGG TYY TGT GGC TYT TCT CCA AC	58.7	This study
rtn4rl2a	R	RTN4-Sil-R2	CRT AGT TKG CCC ART ACT CTT	56.9	This study
Ppl	F	PERIPL-D1	AAG TCM AAG GTC ATY ATY CAG G	54.8	This study
Ppl	F	PERIPL-D2	CTC CGA AAT GAA ATY GTG GAY A	54	This study
Ppl	F	PERIPL-D3	CAR GTG CAG ACC AAA GAR GTG	57.4	This study
Ppl	R	PERIPL-R	CYG ATT TTC TGT CGT GAA GAA C	54.8	This study
Ppl	R	PERIPL-R2	AAC ATC TTC CAG TCG ATC AG	53.4	This study
Rag1	F	F1483I	CTC AGC TGT AGC CAG TAC CAC AAA ATG	59.7	[2]
Rag1	F	F354V2	CAG AGC ATG ARG TVC AGG GAR AYC T	61.2	Modified from [3]
Rag1	F	F74	TTT CGG AAT GGA AGT TTA AGC TST TTC G	57	[3]
Rag1	F	FRAG3	GGA ART TTA AGC TVT TTC GRG T	53.2	This study
Rag1	R	R1333	GTC AAA CAC ACA GAC TTC ACA TC	53	[3]
Rag1	R	R3055	TGA GCC TCC ATG AAC TTC TGA AGR TAY TT	58	[2]
Rag1	R	R3055V2	TGT GCC TCC ATG AAC TTC TGC AGA TAY TT	58	Modified from [2]
Rag1	R	R77M4	RVC TTG CAG CCC ATC YTR CG	59.5	This study
Rag1	R	R798V2	TGA GTK ATR TTY TTT ACC CA	48.4	Modified from [3]
Rag2	F	F88	CTK TTT GGK CAG AAG GGK TGG CC	57	[3]
Rag2	R	MHR1	TCA TCC TCC TCA TCK TCC TCW TTG TA	57	[4] (as IcRAG2-R1)
Rag2	R	MHR1V2	TCC TCC TCA TCT TCC TCG TTG TAG GT	57	Modified from [4]
12S	F	AN 12S-1D	GYA TRA CAC TGA AGA TGT YAA G	47	[5]
12S	R	H2010 VAL	CCA ATT TGC ATG GAT GTC TTC TCG G	59	[5]
16S	F	LOR 12S-3D	CCT CGT ACC TTT TGC ATC ATG	54	[6]
16S	R	H3059	CGG TCT GAA CTC AGA TCA CGT	58	[7]
Cyt-b	F	CBLdei-F	CCA YYG TTG TYM TTC AAC TAY GAG	57.1	This study
Cyt-b	F	CBSil-F	GAC YAA YGR CTT GAA AAM CCA	53.7	This study
Cyt-b	F	GLU-2	AAC CAC CGT TGT TAT TCA ACT A	51	[8]
Cyt-b	R	CBSil-R	AGA ATY YTA GCT TTG GGA GTT AG	54.1	This study
Cyt-b	R	PRO-R1	TAG TTT AGT TTA GAA TTC TGG CTT TGG	56	[8]
COI	F	SilCOI-D	GGA GCT ACA ATC CRC CGC C		This study
COI	R	SilCOI-R	GGR ATK GCR ATA ATT ATT GTT GC		This study
References:
1. Montoya-Burgos JI. 2001. Doctoral thesis. University of Geneva, Switzerland
2. López JA. 2004. Copeia 3:449-64
3. Sullivan JP et al. 2006. Mol. Phyl. Evol. 41:636-662
4. Hardman M. 2005. Mol. Phyl. Evol. 37:700-720
5. Marigüela TC. 2006. Master thesis. Universidade Estadual Paulista, Instituto de Biociências de Botucatu, Saõ Paulo, Brazil
6. Covain R et al. 2008. Mol. Phyl. Evol. 46(3):982-1002
7. Miya M, Nishida M. 1996. Ichthyol. Res. 43(4):375-98
8. Hardman M, Page LM. 2003. Copeia 1:20-33

## Sheet: Table S5
Supplementary Table S5. Time calibration points used in this study.
Calibration	Time Marker	Range (Mya)	Prior Distribution	Prior Mean (Mya)	Prior St. Dev	Time Marker Reference	Source
MRCA Ariidae	Oldest known ariid fossil	161.2-66	Normal	70	40	[1]	[8]
MRCA Bagridae	Oldest known bagrid fossil	161.2-56.0	Normal	57.6	20	[2]	[9]
MRCA Callichthyidae	Oldest known callichthyid fossil	120-58.2	Normal	58.35	1	[3]	[9]
MRCA Diplomystes/Siluroidei	Oldest known diplomystid fossil	161.2-66	Normal	70	60	[1]	[8]
MRCA Doradoidea	Oldest known doradoid fossil	161.2-65.5	Normal	68.1	10	[4]	[10]
MRCA Pseudopimelodidae	Oldest known pseudopimelodid fossil	161.2-11.5	Normal	13.7	10	[5]	[10]
MRCA Siluriformes	Oldest known catfish	161.2-83.6	Normal	86.7	40	[6]	[8]
MRCA Loricariidae/Astroblepidae,Scoloplacidae	Breakup of Gondwana	100-0	Normal	100	20	[7]	This Study
References:
1. Cione AL. 1987. Rev. Mus. Argent. Cienc. Nat. 3(3):111-120
2. White EI. 1934. Bull. Geol. Surv. Nigeria 14-23
3. Lundberg JG. 1997. Vertebrate Paleontology in the Neotropics: The Miocene Fauna of La Venta, Colombia pp. 67-91
4. Gayet M, Meunier FJ. 2003. Catfishes
5. Lundberg JG. 1998. Phylogeny and Classification of Neotropical Fishes
6. Patterson C. 1993. The Fossil Record pp. 621-656
7. Storey BC. 1995. Nature 377:301-308
8. Gayet M, Otero O. 1999. Geobios 2:235-246
9. Chen W et al. 2013. Evolution 67:2218-2239
10. Sullivan JP. 2013. Proc. Acad. Nat. Sci. Phila. 162:89-110

## Sheet: Table S6
Supplementary Table S6. Family-level morphological matrices of presence/absence of trunk dermal bony plates and of odontode cover in catfish (Siluriformes). For trunk dermal bony plates, 0 = presence, 1= absence. For odontodes, 0 = absence, 1 = odontodes present only on the head, 2 = odontodes present only on the trunk, 3 = odontodes present on both head and trunk.
Family	Plates	Odontodes
Astroblepidae	0	3
Callichthyidae	1	3
Loricariidae	1	3
Nematogenyidae	0	2
Scoloplacidae	1	3
Trichomycteridae	0	1
Akysidae	0	0
Amblycipitidae	0	0
Amphiliidae	1	0
Ariidae	0	0
Aspredinidae	1	0
Auchenipteridae	0	0
Bagridae	0	0
Doradidae	1	0
Erethistidae	0	0
Heptapteridae	0	0
Ictaluridae	0	0
Mochokidae	0	0
Pimelodidae	0	0
Pseudopimelodidae	0	0
Schilbeidae	0	0
Sisoridae	1	0
Diplomystidae	0	0

## Sheet: Table S7
Supplmentary Table S7. Best models of sequence evolution following the Bayesian information criterion.
Marker	Length (bp)	Best Model of Nucleotide Evolution	Best Model of Amino Acid Evolution
12S	921	GTR+G+I	n/a
16S	1189	GTR+G	n/a
LSU	888	T92+G+I	n/a
COI	648	GTR+G+I	mtREV24+G
cytB	1104	GTR+G+I	mtREV24+G+I
ppk	1212	TN93+G+I	JTT+G
Rag1	2694	TN93+G+I	JTT+G
Rag2	963	GTR+G+I	JTT+G
rhodopsin	897	K2+G+I	LG+G+I
rtn4rl2a	801	GTR+G+I	JTT+G+I

## Sheet: Table S8
Supplementary Table S8. Node ages based on the time-calibrated phylogeny. CSAL=clade including Callichthyidae, Scoloplacidae, Astroblepidae and Loricariidae.
Node Split	Age (Mya)	95% HPD Interval
MRCA Siluriformes	146.7	[137.7,155.7]
MRCA Loricarioidei	123.8	[116.1,131.5]
MRCA Trichomycteridae+Nemtogenyidae	114	[105.1,122.6]
MRCA Trichomycteridae	78.2	[68.4,88.8]
MRCA CSAL	117.2	[109.8,124.5]
MRCA Callichthyidae	59.5	[58.2,61]
MRCA Scoloplacidae+Astroblepidae+Loricariidae	97.4	[93.1,100]
MRCA Scoloplacidae+Astroblepidae	92.1	[86,97.7]
MRCA Astroblepidae	25.4	[19.9,31.1]
MRCA Loricariidae	91.5	[85.2,97.1]
